# Supplementary material for: Human papillomavirus in semen and the risk for male infertility: a systematic review and meta-analysis
Source: BMC Infect Dis. 2017 Nov 9;17:714. doi: 10.1186/s12879-017-2812-z (PMC5679371; doi:10.1186/s12879-017-2812-z)
Supplement: Supplementary file 2 — Studies Included in the Meta-analysis and Their Characteristics by Region. This table should be placed after the line 152. (XLSX 33 kb) [file 12879_2017_2812_MOESM2_ESM.xlsx]

## Sheet: Supplementary table 1
Table S1 Studies Included in the Meta-analysis and Their Characteristics by Region
Study	Study Design	Country	Age (years)	Semen type	Semen Preparationa	HPV Detection Primer Type	HPV Detection Method(s)	HPV Type(s) Detected	Sample Sizeb	Subpopulation characteristics	Matching criteria	Inlcuded or Excluded in meta-analysis	HPV seminal prevalence %d	HR-HPV seminal prevalence %d	LR-HPV seminal prevalence %d	Prevalence of HPV Types Detected in Semen
																HPV 16 (%)	HPV 18 (%)	HPV 31 (%)	HPV 33 (%)	HPV 35 (%)	HPV 39 (%)	HPV 45 (%)	HPV 51 (%)	HPV 52 (%)	HPV 56 (%)	HPV 58 (%)	HPV 59 (%)	HPV 66 (%)	HPV 68 (%)	HPV 6 (%)	HPV 11 (%)	HPV 40 (%)	HPV 42 (%)	HPV 43 (%)	HPV 44 (%)	HPV 53 (%)	HPV 54 (%)	HPV 61 (%)	HPV 62 (%)	HPV 70 (%)	HPV 81 (%)
Asia
Nasseri et al. (2015)	Cross-Sectional	Iran	Range: 26-55	Sperm	Frozen	Consensus primers	PCR, INNO-Lipa	25 HR and LR-types	50	Fertility clinic attendees-with oligospermia	NR	Inlcuded	30.00 (15/50)	6.00 (3/50)	24.00 (12/50)	2.00 (1/50)	0	0	0	0	0	2.00 (1/50)	0	2.00 (1/50)	0	0	0	2.00 (1/50)	0	4.00 (2/50)	2.00 (1/50)	2.00 (1/50)	6.00 (3/50)	0	2.00 (1/50)	0	4.00 (2/50)	NA	NA	0	NA
			Range: 29-55						20	Fertility clinic attendees-with azoospermia	NR	Inlcuded	40.00 (8/20)	15.00 (3/20)	25.00 (5/20)	5.00 (1/20)	5.00 (1/20)	0	0	0	0	5.00 (1/20)	0	0	0	0	0	0	0	5.00 (1/20)	5.00 (1/20)	5.00 (1/20)	5.00 (1/20)	0	0	0	0	NA	NA	0	NA
			Range: 22-52						20	Fertility clinic attendees-normal	NR	Exlcuded	15.00 (3/20)	0.00 (0/20)	15.00 (3/20)	0	0	0	0	0	0	0	0	0	0	0	0	0	0	5.00 (1/20)	5.00 (1/20)	0	0	5.00 (1/20)	0	0	0	NA	NA	0	NA
Yang et al. (2013)	Case-Control	China	Mean: 31.2 Range: 21–48	Sperm	Fresh	Consensus primers	PCR, Liquid bead microarray	24 HR and LR-types	615	Fertility clinic attendees-confirmed idiopathic infertile men	NR	Inlcuded	17.40 (107/615)	16.75 (103/615)	4.88 (30/615)	8.77 (15/615)	7.60 (13/615)	3.51 (6/615)	5.26 (9/615)	NA	4.09 (7/615)	9.36 (16/615)	0.58 (1/615)	8.19 (14/615)	NA	NA	7.60 (13/615)	2.34 (4/615)	2.92 (5/615)	2.92 (5/615)	1.75 (3/615)	1.17 (2/615)	4.68 (8/615)	0.58 (1/615)	NA	2.92 (5/615)	1.17 (2/615)	NA	NA	0.58 (1/615)	1.75 (3/615)
									523	General population-confirmed fertile men	NR	Inlcuded	6.7 (35/523)	4.02 (21/523)	3.25 (17/523)	1.17 (2/523)	0.58 (1/523)	0.58 (1/523)	2.34 (4/523)	NA	1.75 (3/523)	0.58 (1/523)	0	0.58 (1/523)	NA	NA	0.58 (1/523)	0	4.09 (7/523)	1.17 (2/523)	1.17 (2/523)	0.58 (1/523)	1.17 (2/523)	0	NA	0.58 (1/523)	1.17 (2/523)	NA	NA	NA	4.09 (7/523)
Tanaka et al. (2000)	Cross-Sectional	Japan	NR	Whole semen	Frozen	Type-specific primers	PCR	1 types (HPV-16)	99	Fertility clinic attendees-male partners of women undergoing IVF		Inlcuded	4.04 (4/99)	4.04 (4/99)	NR	4.04 (4/99)	NA	NA	NA	NA	NA	NA	NA	NA	NA	NA	NA	NA	NA	NA	NA	NA	NA	NA	NA	NA	NA	NA	NA	NA	NA
Lai et al. (1997)	Cross-Sectional	China	NR		Fresh	Type-specific primers	PCR, Southern blot	2 types (HPV-16 and -18)	24	Fertility clinic attendees-seeking fertility evaluation		Inlcuded	25.00 (6/24)f	25.00 (6/24)	NR	25.00 (6/24)	NA	NA	NA	NA	NA	NA	NA	NA	NA	NA	NA	NA	NA	NA	NA	NA	NA	NA	NA	NA	NA	NA	NA	NA	NA
												Inlcuded	45.83 (11/24)f	45.83 (11/24)	NR	NA	45.83 (11/24)	NA	NA	NA	NA	NA	NA	NA	NA	NA	NA	NA	NA	NA	NA	NA	NA	NA	NA	NA	NA	NA	NA	NA	NA
Kyo et al. (1994)	Cross-Sectional	Japan	NR	Sperm	Fresh	Type-specific primers	PCR, Southern blot	2 types (HPV-16 and -18)	53	Fertility clinic attendees-seeking fertility evaluation		Inlcuded	22.64 (12/53)	22.64 (12/53)	NR	22.64 (12/53)	0	NA	NA	NA	NA	NA	NA	NA	NA	NA	NA	NA	NA	NA	NA	NA	NA	NA	NA	NA	NA	NA	NA	NA	NA
Inoue et al. (1992)	Cross-Sectional	Japan	NR	Whole semen	Unclear	Type-specific primers	PCR, Southern blot	2 types (HPV-16 and -18)	23	General population-Male partners of women attending a colposcopy clinic		Inlcuded	17.39 (4/23)	17.39 (4/23)	NR	17.39 (4/23)	0	NA	NA	NA	NA	NA	NA	NA	NA	NA	NA	NA	NA	NA	NA	NA	NA	NA	NA	NA	NA	NA	NA	NA	NA
Europe
Luttmer et al. (2016)	Cross-Sectional	Netherlands	Mean: 36.2 Range: 35.6-36.8	Whole semen	Fresh	Consensus primers	PCR, Microsphere bead-based genotyping	44 HR and LR-types	430	Fertility clinic attendees-seeking fertility evaluation		Inlcuded	14.88 (64/430)	10.93 (47/430)	6.05 (26/430)	3.49 (15/430)	0.70 (3/430)	1.63 (7/430)	0.23 (1/430)	0.47 (2/430)	0	0.70 (3/430)	1.63 (7/430)	0.70 (3/430)	1.63 (7/430)	0.23 (1/430)	0.47 (2/430)	1.16 (5/430)	0	1.16 (5/430)	0	0	1.40 (6/430)	0.93 (4/430)	0	0	0	0	0	0.23 (1/430)	0.23 (1/430)
Garolla et al. (2016)	Cross-Sectional	Italy	Mean: 34.2 SD: 4.1	Sperm	Fresh	NA	FISH	NR	226	Fertility clinic attendees-Male partners of women undergoing ART		Inlcuded	18.58 (42/226)	NR	NR	NA	NA	NA	NA	NA	NA	NA	NA	NA	NA	NA	NA	NA	NA	NA	NA	NA	NA	NA	NA	NA	NA	NA	NA	NA	NA
Luttmer et al. (2015)	Cross-Sectional	Netherlands	Median: 22.1 Range: 18-64	Whole semen	Frozen	Consensus primers	PCR, Microsphere bead-based genotyping, and a line probe assay	44 HR and LR-types	213	General population-Healthy male volunteers		Inlcuded	27.23 (58/213)	21.13 (45/213)	20.7 (44/213)	8.45 (18/213)	1.88 (4/213)	2.35 (5/213)	0	0	0	0	4.69 (10/213)	0	3.76 (8/213)	0	2.35 (5/213)	4.69 (10/213)	0	0	0	0	5.63 (12/213)	0	0	0	0	0	0	0	0
La Vignera et al. (2015)	case-control	Italy	Mean: 32.0 SD: 6.0	Whole semen	Frozen	Consensus primers	PCR, Line blot	29 HR and LR-types	48	Fertility clinic attendees-patients with an inflammatory MAGI	Age-matched	Inlcuded	20.8 (10/48)	14.58 (7/48)	6.25 (3/48)	8.33 (4/48)	8.33 (4/48)	0	0	0	0	0	0	0	6.25 (3/48)	0	0	6.25 (3/48)	0	6.25 (3/48)	0	0	0	0	0	0	0	0	0	0	0
									52	Fertility clinic attendees-patients with a microbial MAGI	Age-matched	Inlcuded	28.85 (15/52)	17.31 (9/52)	11.54 (6/52)	7.69 (4/52)	7.69 (4/52)	0	0	0	0	0	0	0	11.54 (6/52)	0	0	5.77 (3/52)	0	11.54 (6/52)	0	0	0	0	0	0	0	0	0	0	0
									20	General population-Healthy fertile men	Age-matched	Inlcuded	10.00 (2/20)	0 (0/20)	10.00 (2/20)	0	0	0	0	0	0	0	0	0	0	0	0	0	0	5.0 (1/20)	0	0	0	0	0	0	0	0	0	0	0
Golob et al. (2014)	Cross-Sectional	Slovenia	Mean: 32.91 SD: 5.15	Whole semen	Frozen	Consensus primers	PCR, INNO-Lipa	37 HR and LR-types	316	Fertility clinic attendees-seeking fertility evaluation		Inlcuded	13.61 (43/316)	5.06 (16/316)	10.76 (34/316)	0.63 (2/316)	0.32 (1/316)	0	0	0.32 (1/316)	0.32 (1/316)	0.32 (1/316)	0.63 (2/316)	0.63 (2/316)	0.32 (1/316)	0.32 (1/316)	0	0.96 (3/316)	0.32 (1/316)	0.32 (1/316)	0	0	0.63 (2/316)	0	0	2.85 (9/316)	1.90 (6/316)	0.32 (1/316)	1.90 (6/316)	0	0
Schillaci et al. (2013)	Cross-Sectional	Italy	Mean 38.7 SD: 5.9	Sperm	Fresh	Consensus primers	PCR, INNO-Lipa	40 HR and LR-types	308	Fertility clinic attendees-Male partners of women undergoing IVF		Inlcuded	7.79 (24/308)	6.49 (20/308)	1.30 (4/308)	0.97 (3/308)	0.32 (1/308)	0.65 (2/308)	0.32 (1/308)	0	0.32 (1/308)	0	0.97 (3/308)	1.62 (5/308)	0	0	0.97 (3/308)	0.65 (2/308)	0	0	0.32 (1/308)	0	0	0	0.65 (2/308)	0.32 (1/308)	0.32 (1/308)	0.32 (1/308)	0	0.32 (1/308)	NA
Garolla et al. (2012)	Case-Control	Italy	Mean: 31.2 SD: 5.4		Fresh	Consensus primers	PCR, INNO-Lipa	36 HR and LR-types	155	Fertility clinic attendees-Testicular cancer patients	NR	Exlcuded	9.68 (15/155)	NR	NR	NA	NA	NA	NA	NA	NA	NA	NA	NA	NA	NA	NA	NA	NA	NA	NA	NA	NA	NA	NA	NA	NA	NA	NA	NA	NA
			Mean 30.8 SD: 4.7						84	General population-Healthy fertile men	NR	Inlcuded	2.38 (2/84)	NR	NR	NA	NA	NA	NA	NA	NA	NA	NA	NA	NA	NA	NA	NA	NA	NA	NA	NA	NA	NA	NA	NA	NA	NA	NA	NA	NA
Perino et al. (2011)	Cross-Sectional	Italy	Mean: 38.0 SD: 6.4	Sperm	Fresh	Consensus primers	PCR, INNO-Lipa	40 HR and LR-types e	199	Fertility clinic attendees-Male partners of women undergoing ART		Inlcuded	9.55 (19/199)	HPV-51 -52 most frequent types 5.0 (5/100)	NR	NA	NA	NA	NA	NA	NA	NA	NA	NA	NA	NA	NA	NA	NA	NA	NA	NA	NA	NA	NA	NA	NA	NA	NA	NA	NA
Kero et al. (2011)	Cross-Sectional	Finland	Median: 28 Range: 19–46	Sperm	Frozen	Consensus primers	PCR, Multiplex HPV genotyping	22 HR and LR-types	90	General population-Fathers-to-be enrolled in the Finnish Family HPV study		Inlcuded	31.11 (28/90)	HPV16 12.22 (11/90)f	NR	12.22 (11/90)	2.22 (2/90)	0	1.11 (1/90)	0	0	0	1.11 (1/90)	0	0	0	0	2.22 (2/90)	0	3.33 (3/90)	1.11 (1/90)	NA	0	0	0	1.11 (1/90)	0	NA	NA	0	0
Kaspersenet al.(2011)	Cross-Sectional	Denmark	Mean: 25 SD: 6.1	Whole semen	Frozen	Consensus primers	PCR, CLART HPV 2	35 HR and LR-types	188	General population-Healthy sperm donors		Inlcuded	15.96 (30/188)	10.64 (20/188)	7.98 (15/188)	2.13 (4/188)	1.06 (2/188)	1.60 (3/188)	0	1.06 (2/188)	0	0	2.66 (5/188)	2.66 (5/188)	0	0.53 (1/188)	0	0.53 (1/188)	0	3.19 (6/188)	0	0	0	0	0	1.60 (3/188)	0.53 (1/188)	1.06 (2/188)	1.06 (2/188)	0	0.53 (1/188)
Foresta et al. (2010a)	Case-Control	Italy	Mean: 37.2 SD: 5.5	Sperm	Fresh	Consensus primers	PCR, Linear Array	36 HR and LR-types	26	Fertility clinic attendees-Men with genital warts	NR	Exlcuded	53.85 (14/26)	NR	NR	NA	NA	NA	NA	NA	NA	NA	NA	NA	NA	NA	NA	NA	NA	NA	NA	NA	NA	NA	NA	NA	NA	NA	NA	NA	NA
			Mean: 33.9 SD: 3.9						66	Fertility clinic attendees-Partners of HPV-positive women	NR	Exlcuded	40.91 (27/66)	NR	NR	NA	NA	NA	NA	NA	NA	NA	NA	NA	NA	NA	NA	NA	NA	NA	NA	NA	NA	NA	NA	NA	NA	NA	NA	NA	NA
			Mean: 38 SD: 5.3						108	Fertility clinic attendees-Idiopathic infertile men	NR	Inlcuded	10.19 (11/108)	NR	NR	NA	NA	NA	NA	NA	NA	NA	NA	NA	NA	NA	NA	NA	NA	NA	NA	NA	NA	NA	NA	NA	NA	NA	NA	NA	NA
			Mean: 34.2 SD: 4.5						90	General population-Fertile men (control)	NR	Inlcuded	2.22 (2/90)	NR	NR	NA	NA	NA	NA	NA	NA	NA	NA	NA	NA	NA	NA	NA	NA	NA	NA	NA	NA	NA	NA	NA	NA	NA	NA	NA	NA
Foresta et al. (2010b)	Case-Control	Italy	18	Sperm	Fresh	Consensus primers	PCR, Linear Array	36 HR and LR-types	100	General population-Men who had unprotected intercourse		Inlcuded	10.00 (10/100)	5.00 (5/100)	NR	3.00 (3/100)	1.00 (1/100)	0	0	0	0	0	0	0	0	1.00 (1/100)	1.00 (1/100)	0	0	4.00 (4/100)	0	0	0	0	0	1.00 (1/100)	0	1.00 (1/100)	1.00 (1/100)	1.00 (1/100)	0
									100	Men who had never had intercourse		Exlcuded	0.0 (0/100)	NA	NA	NA	NA	NA	NA	NA	NA	NA	NA	NA	NA	NA	NA	NA	NA	NA	NA	NA	NA	NA	NA	NA	NA	NA	NA	NA	NA
Czegledy et al. (2006)	Cross-Sectional	Hungary	NR	Sperm	Unclear	Consensus primers	PCR, RFLP	4 HR and LR-types	13	Fertility clinic attendees-Male partners of women undergoing IVF		Inlcuded	46.15 (6/13)	23.08 (3/13)	NR	23.08 (3/13)	NA	NA	NA	NA	NA	NA	NA	NA	NA	NA	NA	NA	NA	NA	NA	NA	NA	NA	NA	NA	NA	NA	NA	NA	NA
Rintala et al. (2004)	Cross-Sectional	Finland	Mean: 28 Range: 20–43	Sperm	Frozen	Broad spectrum primers	PCR, Southern blot	12 (all HR-HPV types)	65	General population-Partners of pregnant women		Inlcuded	15.38 (10/65)	15.38 (10/65)	NA	NA	NA	NA	NA	NA	NA	NA	NA	NA	NA	NA	NA	NA	NA	NA	NA	NA	NA	NA	NA	NA	NA	NA	NA	NA	NA
Rintala et al. (2002)	Cross-Sectional	Finland	Mean: 40.3 Range: 33–49	Whole semen	Frozen	Broad spectrum primers	PCR, Southern blot	40 HR and LR-typese	18	General population-Healthy men undergoing vasectomies		Inlcuded	27.78 (5/18)	22.22 (4/18)	5.56 (1/18)	5.56 (1/18)	5.56 (1/18)	0	0	0	0	0	0	0	0	0	0	5.56 (1/18)	0	0	0	0	5.56 (1/18)	0	0	0	0	0	0	0	0
Rohde et al. (1999)	Case-Control	Germany	Range: 19–41	Whole semen	Fresh	Type-specific primers	PCR, Southern blot	2 types (HPV-16 and -18)	30	Fertility clinic attendees-Infertile men	NR	Inlcuded	26.67 (8/30)	26.67 (8/30)	NA	NA	NA	NA	NA	NA	NA	NA	NA	NA	NA	NA	NA	NA	NA	NA	NA	NA	NA	NA	NA	NA	NA	NA	NA	NA	NA
									8	General population-Recent (less than 3 years) fathers with normal semen analysis	NR	Inlcuded	25.00 (2/8)	25.00 (2/8)	NA	NA	NA	NA	NA	NA	NA	NA	NA	NA	NA	NA	NA	NA	NA	NA	NA	NA	NA	NA	NA	NA	NA	NA	NA	NA	NA
Green et al. (1991)	Case-Control	UK	NR	Whole semen	Unclear	Type-specific primers	PCR, Dot blot	2 types (HPV-16 and -11)	20	Men with intra-meatal warts	NR	Exlcuded	100.0 (20/20)	100.0 (20/20)	95.0 (19/20)	100.0 (20/20)	NA	NA	NA	NA	NA	NA	NA	NA	NA	NA	NA	NA	NA	NA	95.0 (19/20)	NA	NA	NA	NA	NA	NA	NA	NA	NA	NA
									7	Men with penile warts	NR	Exlcuded	57.1 (4/7)	42.86 (3/7)	57.1 (4/7)	42.86 (3/7)	NA	NA	NA	NA	NA	NA	NA	NA	NA	NA	NA	NA	NA	NA	57.1 (4/7)	NA	NA	NA	NA	NA	NA	NA	NA	NA	NA
									2	Men without warts	NR	Exlcuded	50.00 (1/2)	50.00 (1/2)	0	50.00 (1/2)	NA	NA	NA	NA	NA	NA	NA	NA	NA	NA	NA	NA	NA	NA	0	NA	NA	NA	NA	NA	NA	NA	NA	NA	NA
									104	Fertility clinic attendees-seeking fertility evaluation	NR	Inlcuded	41.34 (43/104)	33.65 (35/104)	22.11 (23/104)	33.65 (35/104)	NA	NA	NA	NA	NA	NA	NA	NA	NA	NA	NA	NA	NA	NA	22.1 (23/104)	NA	NA	NA	NA	NA	NA	NA	NA	NA	NA
North America
Hernandez et al. (2008)	Cross-Sectional	USA	Mean: 28.8 SD: 11.9	Whole semen	Fresh	Consensus primers	PCR, Line blot	36 HR and LR-typesd	197	General population-University students		Inlcuded	6.09（12/197)	1.52 (3/197)	5.58 (11/197)	NA	NA	NA	NA	NA	NA	NA	NA	NA	NA	NA	NA	NA	NA	NA	NA	NA	NA	NA	NA	NA	NA	NA	NA	NA	NA
Giuliano et al. (2007)	Cross-Sectional	USA	Mean: 27.2 SD: 6.5	Whole semen	Frozen	Consensus primers	PCR, Line blot	37 HR and LR-types	463	General population-not confrimed fertile males		Inlcuded	3.89 (18/463)	NR	NR	NA	NA	NA	NA	NA	NA	NA	NA	NA	NA	NA	NA	NA	NA	NA	NA	NA	NA	NA	NA	NA	NA	NA	NA	NA	NA
Bezold et al. (2007)	Cross-Sectional	USA	Range: 22-55	Sperm	Frozen	Consensus primers	PCR, RFLP	18 HR and LR-types	70	Fertility clinic attendees-Male infertility patients with LCS	NR	Inlcuded	4.29 (3/70)	NR	NR	1.68 (3/179)	NA	NA	NA	NA	NA	NA	NA	NA	NA	NA	NA	NA	NA	NA	NA	NA	NA	NA	NA	NA	NA	NA	NA	NA	NA
									109	Fertility clinic attendees-Male infertility patients without LCS	NR	Inlcuded	4.59 (5/109)	NR	NR	NA	NA	NA	NA	NA	NA	NA	NA	NA	NA	NA	NA	NA	NA	NA	NA	NA	NA	NA	NA	NA	NA	NA	NA	NA	NA
Olatunbosun et al. (2001)	Case-Control	Canada	Median: 27 Range:20-41	Sperm	Fresh	Broad spectrum primers	PCR	40 HR and LR-typese	40	General population-Sperm donors, pre-swim-up	NR	Inlcuded	7.50 (3/40)	NR	NR	NA	NA	NA	NA	NA	NA	NA	NA	NA	NA	NA	NA	NA	NA	NA	NA	NA	NA	NA	NA	NA	NA	NA	NA	NA	NA
										Sperm donors, post-swim-up	NR		5.00 (2/40)			NA	NA	NA	NA	NA	NA	NA	NA	NA	NA	NA	NA	NA	NA	NA	NA	NA	NA	NA	NA	NA	NA	NA	NA	NA	NA
			Median: 28 Range:19-43						45	General population-History of or current penile warts, pre-swim-up	NR	Exlcuded	53.33 (24/45)			NA	NA	NA	NA	NA	NA	NA	NA	NA	NA	NA	NA	NA	NA	NA	NA	NA	NA	NA	NA	NA	NA	NA	NA	NA	NA
										History of or current penile warts, post-swim-up	NR		51.11 (23/45)			NA	NA	NA	NA	NA	NA	NA	NA	NA	NA	NA	NA	NA	NA	NA	NA	NA	NA	NA	NA	NA	NA	NA	NA	NA	NA
Chan et al. (1994)	Cross-Sectional	USA	NR	Sperm	Unclear	Broad spectrum primers	PCR	40 HR and LR-typese	42	Fertility clinic attendees-seeking fertility evaluation		Inlcuded	35.71 (15/42)	NA	NA	NA	NA	NA	NA	NA	NA	NA	NA	NA	NA	NA	NA	NA	NA	NA	NA	NA	NA	NA	NA	NA	NA	NA	NA	NA	NA
Latin America
Gimenes et al. (2014)	Cross-Sectional	Brazil	Mean: 33.4 SD: 7.2 Range: 19-51	NR	Fresh	Consensus primers	PCR, RFLP	40 HR and LR-types	76	Fertility clinic attendees-seeking fertility evaluation		Inlcuded	38.16 (29/76)	30.26 (23/76)	14.47 (11/76)	17.11 (13/76)	1.31 (1/76)	1.31 (1/76)	0	0	0	0	1.31 (1/76)	1.31 (1/76)	0	17.11 (13/76)	1.31 (1/76)	2.63 (2/76)	0	0	0	0	0	6.58 (5/76)	1.31 (1/76)	1.31 (1/76)	2.63 (2/76)	0	1.31 (1/76)	0	1.31 (1/76)
Ocean
Reich et al. (2012)	Cross-Sectional	Austrila	NR	NR	Unclear	Consensus primers	PCR, INNO-Lipa	36 HR and LR-types	17			Inlcuded	29.41 (5/17)	11.76 (2/17)	11.76 (2/17)	5.88 (1/17)	0	5.88 (1/17)	5.88 (1/17)	0	0	0	5.88 (1/17)	5.88 (1/17)	5.88 (1/17)	0	0	11.76 (2/17)	0	0	0	0	0	0	5.88 (1/17)	0	5.88 (1/17)	0	0	0	0
Africa
Didelot et al. (2007)	Cross-Sectional	Ivory Coast	Median: 36 IQR: 32–45	Whole semen	Frozen	Consensus primers	PCR, INNO-Lipa	40 HR and LR-typese	63	Fertility clinic attendees-seeking fertility evaluation		Inlcuded	28.57 (18/63)	12.70 (8/63)	15.87 (10/63)	4.76 (3/63)	3.17 (2/63)	0	0	0	0	0	1.59 (1/63)	0	0	1.59 (1/63)	0	1.59 (1/63)	0	4.76 (3/63)	0	1.59 (1/63)	0	0	0	1.59 (1/63)	0	0	1.59 (1/63)	1.59 (1/63)	0
NR, not reported; NA, not applicable; SD,standard deviation; IQR, interquartile range; FISH,fluorescence in situ hybridization; ART, assisted reproduction technologies; DNA, desoxyribonucleic acid; IQR, interquartile range; RFLP, restriction fragment length polymorphism; HR-HPV, high-risk HPV as most recently defined (Bouvard et al., 2009); ART, Assisted Reproductive Technology; IVF, in vitro fer…
Trade names: INNO-LiPA-HPV®Genotyping (Innogenetics, Ghent Belgium), Linear Array HPV®genotyping test (Roche Diagnostic, Basel, Switzerland), Liquid bead microarray®(Genaco Biomedical Products, Huntsville, United States of America),
CLART HPV 2®clinical array (Gernomic, Madrid, Spain), Multiplex HPV genotyping kit (Progen BiotechnikGmbH, Heidelberg, Germany).
aSample preparation steps listed in the order described in methods section of each report.
b Sample size: number of samples with available HPV results.
d Each participant included only once in numerator and denominator, even if infected by multiple types.
e Although the test is said to detect 37 types, 82 and IS39 are in fact variants of the same type.
fApproximate number of genital HPV type sequences in GenBank.
g Other HR-HPV types were identified in semen: HPV18: 2 semen samples, and HPV33/HPV 51: 1 sample. Multiple infections were identified in 21.6% of samples, but the exact types involved were not reported.
I Multiple infections not reported.
